# Supplementary material for: EEG-Based Neurofeedback in Athletes and Non-Athletes: A Scoping Review of Outcomes and Methodologies
Source: Bioengineering (Basel). 2025 Nov 3;12(11):1202. doi: 10.3390/bioengineering12111202 (PMC12650374; doi:10.3390/bioengineering12111202)
Supplement: Supplementary file 1 [file bioengineering-12-01202-s001.zip]

Archive with 1 entries (1 files):
- bioengineering-3865423-supplementary.pdf
